# Supplementary material for: Potential roles of the rectum keystone microbiota in modulating the microbial community and growth performance in goat model
Source: J Anim Sci Biotechnol. 2023 Apr 7;14:55. doi: 10.1186/s40104-023-00850-3 (PMC10080759; doi:10.1186/s40104-023-00850-3)
Supplement: Supplementary file 1 — Additional file 1: Table S1. The feeding programs of the experiment goats. Table S2. The relationship between rectum microbiota (relative abundance > 0.1%) and ADG of young goats (n = 76). Table S3. The topological roles of ASV in the HADG and LADG network. Table S4. The relationship between ADG-related bacteria in all young goats (n = 76, Spearman’s correlation, P < 0.05). Table S5. The relationship between NH3-N, lactate and growth performance traits of young goats (n = 76). Table S6. Prediction of the differential function of rectum microbiota between young goats (n = 20) and adult goats (n = 16) in KEGG pathways based on PICRUSt2. The P value was calculated based on the Wilcoxon rank-sum test. [file 40104_2023_850_MOESM1_ESM.xlsx]

## Sheet: Table S1
Table S1 The feeding programs of the experiment goats
Age	Feeding schemes
Birth to 5-day-old	Raise with their dams
5-day-old to 3-month-old	Milk
2-week-old to 3-month-old	Milk + Alfalfa hay
1-month-old to 3-month-old	Milk + Alfalfa hay + Concentrate mixture1
3-month-old to 13-month-old	TMR (40:60)2
13-month-old to 19-month-old	TMR (50:50)3
During the first 5 days after birth, lambs were raised with their dams and were allowed to free suckle their dams. And then all lambs were transferred to the lamb barn and feed milk, alfalfa hay and concentrate mixture during pre-weaning phage (before 3-month-old). During 3-month-old to ~ 13-month-old, the animalswere fed total mixed ration (TMR) with a forage to concentrate of 60:40. And after d…
1Concentrate mixture of the experiment goats
Ingredients, % of DM	Content
Corn	53.5
Wheat bran	26.75
Soybean meal	14.75
NaCl	3.25
NaHCO3	0.75
CaHPO4	0.75
Premix4	0.25
4Premix contained (per kg) the following: Cu, 2,925 mg; Fe, 3,900 mg; Zn, 2,750 mg; Mn, 800 mg; vitamin A, 1,500 kIU; vitamin D3, 500 kIU; and vitamin E, 5,500 IU.
2Feed ingredient of the youth goats
Ingredients, % of DM	Content
Alfalfa hay	39.6
Corn silage	20.4
Concentrate mixture	40
3Feed ingredient of the lactating goats.
Ingredients, % of DM	Content
Alfalfa hay	18.8
Corn silage	31.2
Concentrate mixture	50

## Sheet: Table S2
Table S2 The relationship between rectum microbiota and ADG of young goats (relative abundance > 0.1%, n = 76)
Species_name	r			Adjust P-value			Average abundance, %
	BW	BWG	ADG	BW	BWG	ADG
f__Prevotellaceae	0.318138	0.309811	0.330109	0.00509985	0.00646019	0.00358845	6.64987
f__Christensenellaceae	-0.357628	-0.358378	-0.38106	0.00151575	0.00147893	0.00068366	5.91323
f__Succinivibrionaceae	0.244821	0.213053	0.257382	0.0330494	0.038	0.0247951	2.90812
f__Erysipelotrichaceae	-0.333305	-0.346777	-0.345838	0.0032594	0.00214879	0.00221342	2.79416
f__Peptostreptococcaceae	-0.360519	-0.372229	-0.374764	0.00137832	0.0009294	0.00085172	1.68858
f__Clostridiaceae	-0.344542	-0.360667	-0.352213	0.00230544	0.00137159	0.00180685	1.16316
f__Streptococcaceae	0.322543	0.324384	0.32557	0.00448834	0.00425272	0.00410676	0.668305
f__Anaerovoracaceae	-0.317321	-0.31562	-0.372506	0.00522104	0.00548155	0.0009206	0.661592
f__p-251-o5	-0.26983	-0.273261	-0.272856	0.018411	0.0169218	0.0170919	0.41561
f__Bacteroidales_BS11_gut_group	-0.320365	-0.301326	-0.287918	0.0047821	0.00816552	0.011667	0.234248
f__Erysipelatoclostridiaceae	0.313345	0.324775	0.338624	0.00584807	0.00420403	0.00277105	0.113795
g__Christensenellaceae_R-7_group	-0.356191	-0.357355	-0.380619	0.00158855	0.00152932	0.00069438	5.88174
g__Turicibacter	-0.330415	-0.345678	-0.345779	0.00355576	0.00222456	0.00221755	2.71917
g__Succinivibrio	0.276877	0.244715	0.2853	0.0154653	0.0331279	0.0124852	2.65188
g__Romboutsia	-0.344044	-0.35654	-0.354068	0.00234172	0.00157059	0.00170191	1.28618
g__Prevotellaceae_UCG-003	0.258583	0.269388	0.276919	0.0241067	0.0186112	0.0154492	1.24994
g__Clostridium_sensu_stricto_1	-0.344497	-0.360635	-0.352981	0.00230874	0.00137303	0.00176271	1.15558
g__Prevotellaceae_NK3B31_group	0.486527	0.474796	0.49324	8.35e-06	1.47e-05	5.98e-06	1.09805
g__unclassified_f__Prevotellaceae	0.374314	0.36497	0.367713	0.00086505	0.00118861	0.0010838	0.855616
g__Oscillibacter	0.386855	0.343135	0.345273	0.00055629	0.00240928	0.00225314	0.683914
g__Streptococcus	0.322543	0.324384	0.32557	0.00448834	0.00425272	0.00410676	0.668305
g__Faecalibacterium	0.334698	0.331776	0.340366	0.00312452	0.00341328	0.00262597	0.434221
g__norank_f__p-251-o5	-0.26983	-0.273261	-0.272856	0.018411	0.0169218	0.0170919	0.41561
g__Family_XIII_AD3011_group	-0.330045	-0.328928	-0.382844	0.00359542	0.00371741	0.00064187	0.400328
g__unclassified_f__Ruminococcaceae	0.260389	0.239839	0.248539	0.0231026	0.0369078	0.0303958	0.332706
g__Prevotellaceae_UCG-004	-0.277182	-0.244454	-0.287035	0.0153475	0.033322	0.0119377	0.323701
g__Paeniclostridium	-0.337727	-0.352434	-0.361622	0.00284845	0.00179406	0.00132891	0.222132
g__unclassified_f__Peptostreptococcaceae	-0.378783	-0.37161	-0.401025	0.0007406	0.0009493	0.00033063	0.178197
g__Colidextribacter	0.491284	0.484126	0.513145	6.6e-06	9.38e-06	2.14e-06	0.158985
g__Lachnospiraceae_UCG-001	0.268453	0.290151	0.25752	0.0190398	0.0110061	0.0247154	0.135353

## Sheet: Table S3
Table S3 The topological roles of ASV in the HADG and LADG network
Network	ID	Zi	Pi	Type	Annotation
HADG	ASV3264	3.265	0.568	module hubs	p__Firmicutes	c__Clostridia	o__Oscillospirales	f__Oscillospiraceae	g__unclassified_f__Oscillospiraceae
	ASV5020	3.19	0	module hubs	p__Firmicutes	c__Negativicutes	o__Acidaminococcales	f__Acidaminococcaceae	g__Phascolarctobacterium
	ASV5107	2.805	0.378	module hubs	p__Firmicutes	c__Clostridia	o__Oscillospirales	f__Ruminococcaceae	g__norank_f__Ruminococcaceae
	ASV4418	2.805	0.165	module hubs	p__Proteobacteria	c__Gammaproteobacteria	o__Aeromonadales	f__Succinivibrionaceae	g__Succinivibrio
	ASV5179	2.536	0.518	module hubs	p__Firmicutes	c__Clostridia	o__Oscillospirales	f__Ruminococcaceae	g__Ruminococcus
	ASV2765	2.536	0	module hubs	p__Firmicutes	c__Clostridia	o__Oscillospirales	f__Oscillospiraceae	g__Oscillospiraceae UCG-005
	ASV5025	-0.248	0.72	conectors	p__Bacteroidota	c__Bacteroidia	o__Bacteroidales	f__Prevotellaceae	g__unclassified_f__Prevotellaceae
	ASV5023	1.153	0.656	conectors	p__Bacteroidota	c__Bacteroidia	o__Bacteroidales	f__Muribaculaceae	g__norank_f__Muribaculaceae
	ASV5624	0.301	0.64	conectors	p__Firmicutes	c__Clostridia	o__Oscillospirales	f__UCG-010	g__norank_f__UCG-010
	ASV5719	-0.099	0.625	conectors	p__Firmicutes	c__Clostridia	o__Oscillospirales	f__Ruminococcaceae	g__Faecalibacterium
LADG	ASV5411	3.884	0.532	module hubs	p__Firmicutes;c__Clostridia;o__Oscillospirales;f__Oscillospiraceae;g__Oscillospiraceae UCG-005
	ASV2746	3.371	0.491	module hubs	p__Firmicutes;c__Clostridia;o__Oscillospirales;f__Oscillospiraceae;g__UCG-002;s__uncultured_bacterium_g__UCG-002
	ASV2735	3.138	0.429	module hubs	p__Firmicutes;c__Clostridia;o__Peptostreptococcales-Tissierellales;f__Peptostreptococcaceae;g__unclassified_f__Peptostreptococcaceae
	ASV5764	2.638	0	module hubs	p__Campilobacterota;c__Campylobacteria;o__Campylobacterales;f__Helicobacteraceae;g__Helicobacter
	ASV5130	2.638	0.218	module hubs	p__Firmicutes;c__Clostridia;o__Oscillospirales;f__Oscillospiraceae;g__UCG-005
	ASV2959	-0.599	0.75	connectors	p__Firmicutes;c__Clostridia;o__Peptostreptococcales-Tissierellales;f__Anaerovoracaceae;g__Eubacterium_brachy_group
	ASV3231	-0.857	0.75	connectors	p__Firmicutes;c__Clostridia;o__Christensenellales;f__Christensenellaceae;g__Christensenellaceae_R-7_group
	ASV2742	-0.31	0.722	connectors	p__Firmicutes;c__Clostridia;o__Oscillospirales;f__Oscillospiraceae;g__Oscillospiraceae UCG-005
	ASV3173	-0.169	0.693	connectors	p__Spirochaetota;c__Spirochaetia;o__Spirochaetales;f__Spirochaetaceae;g__Treponema
	ASV5102	0.381	0.687	connectors	p__Firmicutes;c__Clostridia;o__Oscillospirales;f__Oscillospiraceae;g__Oscillospiraceae UCG-005
	ASV2794	-1.443	0.666	connectors	p__Firmicutes;c__Clostridia;o__Oscillospirales;f__Butyricicoccaceae;g__Butyricicoccaceae UCG-009
	ASV2741	2.02	0.65	connectors	p__Firmicutes;c__Clostridia;o__Christensenellales;f__Christensenellaceae;g__Christensenellaceae_R-7_group
	ASV2798	-0.258	0.625	connectors	p__Actinobacteriota;c__Coriobacteriia;o__Coriobacteriales;f__Eggerthellaceae;g__Gordonibacter
	ASV2908	-0.776	0.625	connectors	p__Firmicutes;c__Clostridia;o__Christensenellales;f__Christensenellaceae;g__Christensenellaceae_R-7_group
network hubs (Zi > 2.5; Pi > 0.62)
module hubs (Zi > 2.5; Pi < 0.62)
connectors (Zi < 2.5; Pi > 0.62)

## Sheet: Table S4
Table S4 The relationship between ADG-related bacteria in all young goats (n = 76, Spearman’s correlation, P < 0.05)
Node1	Node2	r	P-value
g__Christensenellaceae_R-7_group	g__Succinivibrio	-0.23	0.042
g__Christensenellaceae_R-7_group	g__Prevotellaceae_UCG-003	-0.227	0.044
g__Christensenellaceae_R-7_group	g__Prevotellaceae_NK3B31_group	-0.674	<0.001
g__Christensenellaceae_R-7_group	g__unclassified_f__Prevotellaceae	-0.276	0.014
g__Christensenellaceae_R-7_group	g__Oscillibacter	-0.513	<0.001
g__Christensenellaceae_R-7_group	g__Faecalibacterium	-0.65	<0.001
g__Christensenellaceae_R-7_group	g__norank_f__p-251-o5	0.518	<0.001
g__Christensenellaceae_R-7_group	g__Family_XIII_AD3011_group	0.629	<0.001
g__Christensenellaceae_R-7_group	g__unclassified_f__Ruminococcaceae	-0.374	0.001
g__Christensenellaceae_R-7_group	g__Prevotellaceae_UCG-004	0.716	<0.001
g__Christensenellaceae_R-7_group	g__unclassified_f__Peptostreptococcaceae	0.33	0.003
g__Christensenellaceae_R-7_group	g__Colidextribacter	-0.319	0.004
g__Turicibacter	g__Romboutsia	0.86	<0.001
g__Turicibacter	g__Clostridium_sensu_stricto_1	0.885	<0.001
g__Turicibacter	g__Prevotellaceae_NK3B31_group	-0.221	0.05
g__Turicibacter	g__Oscillibacter	-0.244	0.03
g__Turicibacter	g__Paeniclostridium	0.743	<0.001
g__Turicibacter	g__unclassified_f__Peptostreptococcaceae	0.614	<0.001
g__Turicibacter	g__Colidextribacter	-0.248	0.028
g__Succinivibrio	g__Romboutsia	-0.236	0.036
g__Succinivibrio	g__Clostridium_sensu_stricto_1	-0.222	0.05
g__Succinivibrio	g__Prevotellaceae_NK3B31_group	0.301	0.007
g__Succinivibrio	g__Streptococcus	0.35	0.002
g__Succinivibrio	g__Family_XIII_AD3011_group	-0.224	0.047
g__Succinivibrio	g__Prevotellaceae_UCG-004	-0.28	0.012
g__Succinivibrio	g__Paeniclostridium	-0.283	0.012
g__Succinivibrio	g__unclassified_f__Peptostreptococcaceae	-0.262	0.02
g__Succinivibrio	g__Colidextribacter	0.244	0.03
g__Romboutsia	g__Clostridium_sensu_stricto_1	0.864	<0.001
g__Romboutsia	g__Prevotellaceae_NK3B31_group	-0.233	0.039
g__Romboutsia	g__Oscillibacter	-0.285	0.011
g__Romboutsia	g__Paeniclostridium	0.892	<0.001
g__Romboutsia	g__unclassified_f__Peptostreptococcaceae	0.806	<0.001
g__Romboutsia	g__Colidextribacter	-0.281	0.012
g__Prevotellaceae_UCG-003	g__Prevotellaceae_NK3B31_group	0.225	0.046
g__Prevotellaceae_UCG-003	g__unclassified_f__Prevotellaceae	0.438	<0.001
g__Prevotellaceae_UCG-003	g__Oscillibacter	0.275	0.014
g__Prevotellaceae_UCG-003	g__Family_XIII_AD3011_group	-0.298	0.008
g__Prevotellaceae_UCG-003	g__Prevotellaceae_UCG-004	-0.235	0.037
g__Clostridium_sensu_stricto_1	g__Prevotellaceae_NK3B31_group	-0.273	0.015
g__Clostridium_sensu_stricto_1	g__Oscillibacter	-0.368	0.001
g__Clostridium_sensu_stricto_1	g__Family_XIII_AD3011_group	0.26	0.021
g__Clostridium_sensu_stricto_1	g__Paeniclostridium	0.761	<0.001
g__Clostridium_sensu_stricto_1	g__unclassified_f__Peptostreptococcaceae	0.668	<0.001
g__Clostridium_sensu_stricto_1	g__Colidextribacter	-0.319	0.004
g__Prevotellaceae_NK3B31_group	g__unclassified_f__Prevotellaceae	0.251	0.025
g__Prevotellaceae_NK3B31_group	g__Oscillibacter	0.59	<0.001
g__Prevotellaceae_NK3B31_group	g__Streptococcus	0.086	0.453
g__Prevotellaceae_NK3B31_group	g__Faecalibacterium	0.641	<0.001
g__Prevotellaceae_NK3B31_group	g__norank_f__p-251-o5	-0.563	<0.001
g__Prevotellaceae_NK3B31_group	g__Family_XIII_AD3011_group	-0.303	0.007
g__Prevotellaceae_NK3B31_group	g__unclassified_f__Ruminococcaceae	0.269	0.016
g__Prevotellaceae_NK3B31_group	g__Prevotellaceae_UCG-004	-0.599	<0.001
g__Prevotellaceae_NK3B31_group	g__Paeniclostridium	-0.22	0.05
g__Prevotellaceae_NK3B31_group	g__unclassified_f__Peptostreptococcaceae	-0.355	0.001
g__Prevotellaceae_NK3B31_group	g__Colidextribacter	0.486	<0.001
g__unclassified_f__Prevotellaceae	g__Oscillibacter	0.255	0.024
g__unclassified_f__Prevotellaceae	g__Family_XIII_AD3011_group	-0.307	0.006
g__unclassified_f__Prevotellaceae	g__Faecalibacterium	0.542	<0.001
g__unclassified_f__Prevotellaceae	g__norank_f__p-251-o5	-0.236	0.037
g__unclassified_f__Prevotellaceae	g__Family_XIII_AD3011_group	-0.265	0.018
g__unclassified_f__Prevotellaceae	g__unclassified_f__Ruminococcaceae	0.32	0.004
g__unclassified_f__Prevotellaceae	g__Prevotellaceae_UCG-004	-0.536	<0.001
g__unclassified_f__Prevotellaceae	g__unclassified_f__Peptostreptococcaceae	-0.367	0.001
g__unclassified_f__Prevotellaceae	g__Colidextribacter	0.588	<0.001
g__Streptococcus	g__Family_XIII_AD3011_group	-0.269	0.016
g__Streptococcus	g__Lachnospiraceae_UCG-001	0.236	0.036
g__Faecalibacterium	g__norank_f__p-251-o5	-0.404	<0.001
g__Faecalibacterium	g__Family_XIII_AD3011_group	-0.253	0.024
g__Faecalibacterium	g__unclassified_f__Ruminococcaceae	0.248	0.027
g__Faecalibacterium	g__Prevotellaceae_UCG-004	-0.513	<0.001
g__Faecalibacterium	g__Colidextribacter	0.356	0.001
g__norank_f__p-251-o5	g__Prevotellaceae_UCG-004	0.354	0.001
g__norank_f__p-251-o5	g__unclassified_f__Peptostreptococcaceae	0.241	0.032
g__Family_XIII_AD3011_group	g__Prevotellaceae_UCG-004	0.517	<0.001
g__Family_XIII_AD3011_group	g__Paeniclostridium	0.229	0.042
g__Family_XIII_AD3011_group	g__unclassified_f__Peptostreptococcaceae	0.373	0.001
g__unclassified_f__Ruminococcaceae	g__Prevotellaceae_UCG-004	-0.39	<0.001
g__unclassified_f__Ruminococcaceae	g__unclassified_f__Peptostreptococcaceae	-0.241	0.032
g__unclassified_f__Ruminococcaceae	g__Colidextribacter	0.38	0.001
g__Prevotellaceae_UCG-004	g__unclassified_f__Peptostreptococcaceae	0.359	0.001
g__Prevotellaceae_UCG-004	g__Colidextribacter	-0.378	0.001
g__Paeniclostridium	g__unclassified_f__Peptostreptococcaceae	0.766	<0.001
g__Paeniclostridium	g__Colidextribacter	-0.27	0.016
g__Paeniclostridium	g__Lachnospiraceae_UCG-001	-0.261	0.02
g__unclassified_f__Peptostreptococcaceae	g__Colidextribacter	-0.4	<0.001

## Sheet: Table S5
Table S5 The relationship between NH3-N, lactate and growth performance traits of young goats (n = 76)
Item1	Item2	r	P-value
BW	NH3-N	-0.087	0.481
	lactate	0.009	0.937
WG	NH3-N	-0.051	0.675
	lactate	0.095	0.443
ADG	NH3-N	-0.081	0.512
	lactate	0.033	0.739

## Sheet: Table S6
Table S6 Prediction of the differential function of hindgut microbiota between young goats (n = 20) and adult goats (n = 16) in KEGG pathways based on PICRUSt2. The P value was calculated based on the Wilcoxon rank-sum test
Pathways	Young	Adult	P-value	Pathway level
Metabolism	76.45 ± 0.48	76.06 ± 0.28	0.001	levle1
Genetic Information Processing	9.01 ± 0.23	9.14 ± 0.09	0.009	levle1
Environmental Information Processing	5.18 ± 0.38	5.35 ± 0.18	0.004	levle1
Cellular Processes	4.33 ± 0.22	4.46 ± 0.08	0.007	levle1
Organismal Systems	1.85 ± 0.06	1.82 ± 0.02	0.008	levle1
Carbohydrate metabolism	9.55 ± 0.05	9.39 ± 0.03	0.03	levle2
Replication and repair	3.36 ± 0.09	3.42 ± 0.06	0.001	levle2
Signal transduction	2.25 ± 0.14	2.34 ± 0.03	<0.001	levle2
Cellular community - prokaryotes	2.10 ± 0.10	2.16 ± 0.03	0.002	levle2
Biosynthesis of other secondary metabolites	1.64 ± 0.06	1.58 ± 0.03	<0.001	levle2
Glycan biosynthesis and metabolism	1.63 ± 0.12	1.43 ± 0.08	<0.001	levle2
Metabolism of other amino acids	1.23 ± 0.03	1.19 ± 0.04	0.001	levle2
Cell motility	1.14 ± 0.18	1.28 ± 0.07	0.001	levle2
Cell growth and death	0.84 ± 0.03	0.81 ± 0.01	<0.001	levle2
Endocrine system	0.70 ± 0.02	0.68 ± 0.01	<0.001	levle2
Environmental adaptation	0.26 ± 0.02	0.24 ± 0.01	<0.001	levle2
Transport and catabolism	0.25 ± 0.03	0.20 ± 0.02	<0.001	levle2
Nervous system	0.19 ± 0.01	0.20 ± 0.01	0.001	levle2
Transcription	0.18 ± 0.01	0.19 ± 0.01	0.001	levle2
